# Supplementary material for: Comparing demographics of signatories to public letters on diversity in the mathematical sciences
Source: PLoS One. 2020 Apr 28;15(4):e0232075. doi: 10.1371/journal.pone.0232075 (PMC7188238; doi:10.1371/journal.pone.0232075)
Supplement: S2 Appendix — (TEX) [file pone.0232075.s002.tex]

% Template for PLoS
% Version 1.0 January 2009
%
% To compile to pdf, run:
% latex plos.template
% bibtex plos.template
% latex plos.template
% latex plos.template
% dvipdf plos.template

\documentclass[10pt]{article}

% amsmath package, useful for mathematical formulas
\usepackage{amsmath}
% amssymb package, useful for mathematical symbols
\usepackage{amssymb}

% graphicx package, useful for including eps and pdf graphics
% include graphics with the command \includegraphics
\usepackage{graphicx}

% cite package, to clean up citations in the main text. Do not remove.
\usepackage{cite}

\usepackage{xcolor} 
\usepackage[xcolor=dvipdf, addedmarkup=dashuline,final]{changes}

% Use doublespacing - comment out for single spacing
%\usepackage{setspace} 
%\doublespacing


% Text layout
\topmargin 0.0cm
\oddsidemargin 0.5cm
\evensidemargin 0.5cm
\textwidth 16cm 
\textheight 21cm

% Bold the 'Figure #' in the caption and separate it with a period
% Captions will be left justified
\usepackage[labelfont=bf,labelsep=period,justification=raggedright]{caption}

% Use the PLoS provided bibtex style
\bibliographystyle{plos2009}

% Remove brackets from numbering in List of References
\makeatletter
\renewcommand{\@biblabel}[1]{\quad#1.}
\makeatother


% Leave date blank
\date{}

\pagestyle{myheadings}
%% ** EDIT HERE **


%% ** EDIT HERE **
%% PLEASE INCLUDE ALL MACROS BELOW
\renewcommand{\vec}[1]{\mathbf{#1}}
\newcommand{\mat}[1]{\mathbf{#1}}
\newcommand{\wh}{\widehat}
\newcommand{\wt}{\widetilde}
\renewcommand{\exp}[1]{\mathrm{e}^{#1}}
\newcommand{\Heaviside}{\mathrm{H}}
%% END MACROS SECTION

\begin{document}

% Title must be 150 characters or less
\begin{flushleft}
{\Large
\textbf{Supporting Information}
}
% Insert Author names, affiliations and corresponding author email.
\newline
% Insert author names, affiliations and corresponding author email (do not include titles, positions, or degrees).
\\
Chad M. Topaz \textsuperscript{1,2*},
James Cart\textsuperscript{3},
Carrie Diaz Eaton\textsuperscript{4},
Anelise Hanson Shrout\textsuperscript{4},
Jude A. Higdon\textsuperscript{2},
Kenan {\.{I}}nce\textsuperscript{5},
Brian Katz\textsuperscript{6},
Drew Lewis\textsuperscript{7},
Jessica Libertini\textsuperscript{8},
Christian Michael Smith\textsuperscript{9}
\\
\bigskip
\textbf{1} Department of Mathematics and Statistics, Williams College, Williamstown, MA, USA
\\
\textbf{2} Institute for the Quantitative Study of Inclusion, Diversity, and Equity, Williamstown, MA, USA
\\
\textbf{3} Office of Institutional Research, Williams College, Williamstown, MA, USA
\\
\textbf{4} Digital and Computational Studies Program, Bates College, Lewiston, ME, USA
\\
\textbf{5} Department of Mathematics, Westminster College, Salt Lake City, UT, USA
\\
\textbf{6} Department of Mathematics and Statistics, Smith College, Northampton, MA, USA
\\
\textbf{7} Department of Mathematics and Statistics, University of South Alabama, Mobile, AL, USA
\\
\textbf{8} Department of Applied Mathematics, Virginia Military Institute, Lexington, VA, USA
\\
\textbf{9} Department of Sociology, University of Wisconsin-Madison, Madison, WI, USA
\\
\bigskip

% Insert additional author notes using the symbols described below. Insert symbol callouts after author names as necessary.
% 
% Remove or comment out the author notes below if they aren't used.
%
% Primary Equal Contribution Note
% \Yinyang These authors contributed equally to this work.

% Additional Equal Contribution Note
% Also use this double-dagger symbol for special authorship notes, such as senior authorship.
% \ddag These authors also contributed equally to this work.

% Current address notes
%\textcurrency Current Address: Dept/Program/Center, Institution Name, City, State, Country % change symbol to "\textcurrency a" if more than one current address note
% \textcurrency b Insert second current address 
% \textcurrency c Insert third current address

% Deceased author note
%\dag Deceased

% Group/Consortium Author Note
%\textpilcrow Membership list can be found in the Acknowledgments section.

% Use the asterisk to denote corresponding authorship and provide email address in note below.
* qside@qsideinstitute.org

\end{flushleft}

\section*{S1 Appendix A: Letter A}

We are a group of concerned mathematicians writing in response to AMS Vice President Abigail Thompson's editorial, invited by the AMS for publication in the December 2019 edition of the Notices. In this editorial, Dr. Thompson states her personal opinion against the mandated use of faculty diversity statements in hiring decisions and compares such requirements to McCarthyist loyalty oaths.

We are all members of many mathematical societies, including the American Mathematical Society. Some of us serve on committees in these societies or are chairs of committees in these societies. Some of us are or have been chairs of departments, some of us are or have been chairs of search committees, and some of us have written or reviewed diversity statements as part of search processes. We have all thought deeply about the role of diversity statements and related tools, such as student success statements.

We are compelled to write because the AMS leadership's actions have harmed the mathematics community, particularly mathematicians from marginalized backgrounds. We are writing because we support diversity statements as one tool to encourage a more inclusive and equitable mathematics profession. We are writing because we wish to correct the misleading impressions readers might have of such statements from Thompson's editorial: Thompson's opinion does not represent the opinions of many other members of the mathematics community. We are writing because not everyone is in a position to raise their voice. We are writing because it matters how our community and its leaders talk about diversity, especially in our profession's most prominent publication. We are writing because we are disappointed by the editorial decision to publish the piece which contradicts the AMS's commitment to diversity affirmed in its own diversity statement. Clearly, this is something that people needed to talk about, but the AMS has chosen to spark this conversation by giving its imprimatur to a piece that undermines productive discussion and causes real danger and burden to the marginalized members of our community.

Diversity statements are widely used in academic hiring as one component to assess candidates' qualifications for the job. Each statement one requires as part of a hiring process – research, teaching, mentoring, service, or diversity – helps paint a picture of how a candidate will contribute to the work of an institution. Increased use of diversity statements reflects a growing recognition in higher education that faculty contribute in positive ways to the campus community by acknowledging, appreciating, and collaborating with groups of students, staff, and fellow faculty who are diverse along varied axes. In acknowledgement that this is part of the work of a faculty member and of the hiring process, we recommend that graduate programs explicitly prepare their graduates to contribute to this work and to write and talk about it meaningfully, and we commend the programs already undertaking this work. There are plenty of legitimate questions about how to use diversity statements effectively and how (more broadly) to create diverse and supportive faculties. In order to reduce bias in the evaluation of candidates, hiring committees evaluate statements according to criteria that indicate evidence of these important contributions, grounded in the missions of higher education in general and their institution in particular. Asking for and evaluating diversity statements are not quick solutions to the complex challenge of justice and inclusion in higher education, but they can help hiring committees to evaluate candidates' skills in doing this portion of our professional work.

Diversity statements help assess a candidate's ability to effectively teach a diverse group of students. If our goal as mathematicians and educators is truly to reach as many students as possible, thinking about diversity and inclusion is necessary. Good teaching is necessarily inclusive. If we willfully ignore an important area of pedagogy that demonstrably helps more students succeed in math, then we will continue to reproduce systems of inequity, and we will do a great disservice to our students. We will therefore not be effective teachers.

Suggesting that actively attempting to include more students in mathematics is equivalent to the Red Scare is ignorant (about both history and the present) and dangerous. Claims of ``reverse racism,'' which equate critiquing privilege with oppressing the privileged, have a long and unsavory history in and beyond higher education. Without understanding the history in which these discussions are rooted, it is possible to profess support for the ideal of equality while acting in ways that lead to exclusion and inequity.

While Dr. Thompson attempts to spin this issue with partisan wording, diversity statements are a small yet necessary step towards creating a more equitable and inclusive community. Higher education in the US is shifting, student populations we serve are changing, and our understanding of how to better serve all students is advancing. We need a rehumanization of mathematics that can affirm students' cultural funds of knowledge while examining and combating its own roles in supporting power structures. We need leadership at all levels, from professional societies to presidents, boards, deans, and chairs, to recognize this reality, advocate for students and faculty from a variety of backgrounds, and move us forward.

Dr. Thompson's preface that the letter is her ``personal opinion'' does not alleviate our concerns, nor does the fact that she seems to be referring primarily to the use of these documents at the UC system. The fact remains that the Notices made an editorial decision to give Thompson's essay a national (indeed, international) platform, and in a prominent position within the publication. Notices is a publication of the AMS, and Dr. Thompson is identified as an AMS officer in her byline. According to Notices editor Erica Flapan, Dr. Thompson's position in the AMS leadership led the AMS to solicit her letter. These contextual details send a message to the profession about how diversity is viewed by those with power and responsibility in the AMS and a major university department. The AMS and Notices bear responsibility for amplifying views that fly in the face of research-based practices and that falsely equate evidence-based approaches to teaching and professional practice with the blacklisting of people based on political ideology, all in direct contradiction of the AMS's stated commitment to diversity.

AMS's own diversity statement claims, ``The American Mathematical Society is committed to promoting and facilitating equity, diversity and inclusion throughout the mathematical sciences… We reaffirm the pledge in the AMS Mission Statement to `advance the status of the profession of mathematics, encouraging and facilitating full participation of all individuals,' and urge all members to conduct their professional activities with this goal in mind.'' While merely publishing Dr. Thompson's letter demonstrates the AMS's lack of commitment to this statement, the fact that it was written by and credited to an officer of the AMS raises even more serious questions about the statement's sincerity.

We strongly disagree with the sentiments and arguments in Dr. Thompson's editorial, and we hope that the AMS will reconsider the way that it uses its power and position in the mathematics communities in these kinds of discussions. However, we primarily write this letter to our fellow mathematicians and students of all kinds who might have wondered if inclusion work is valued in our community. We want students and faculty, especially those with multiple identities that are minoritized in mathematics, to know that many mathematicians see this inclusion work as integral to our community and identity. 

\section*{S1 Appendix B: Letter B}

We write with grave concerns about recent attempts to intimidate a voice within our mathematical community. Abigail Thompson published an opinion piece in the December issue of the Notices of the American Mathematical Society. She explained her support for efforts within our community to further diversity, and then described her concerns with the rigid rubrics used to evaluate diversity statements in the hiring processes of the University of California system.

The reaction to the article has been swift and vehement. An article posted at the site QSIDE urges faculty to direct their students not to attend and not to apply for jobs at the University of California, Davis, where Prof. Thompson is chair of the math department. It recommends contacting the university to question whether Prof. Thompson is fit to be chair. And it recommends refusing to do work for the Notices of the American Mathematical Society for allowing this piece to be published.

Regardless of where anyone stands on the issue of whether diversity statements are a fair or effective means to further diversity aims, we should agree that this attempt to silence opinions is damaging to the profession. This is a direct attempt to destroy Prof. Thompson's career and to punish her department. It is an attempt to intimidate the AMS into publishing only articles that hew to a very specific point of view. If we allow ourselves to be intimidated into avoiding discussion of how best to achieve diversity, we undermine our attempts to achieve it.

We the undersigned urge the American Mathematical Society to stand by the principle that important issues should be openly discussed in a respectful manner, and to make a clear statement that bullying and intimidation have no place in our community.

\section*{S1 Appendix C: Letter C}

In  an  essay  in  the  December  2019  issue  of  the  Notices, Abigail  Thompson  describes  the  mandatory  ``Diversity  Statement'' (mDS) that mathematics job applicants to UC Schools must submit together with their regular applications. At some campuses, the mDS is evaluated, in various categories, according to a detailed list of criteria (called a ``rubric'').

If an applicant to Berkeley, for example, merely says that she  advocates  “mentoring,  treating  all  students  the  same  regardless of background”, she merits a score of 1--2 out of a possible top score of 5 in the “track record for advancing diversity”  category*.  Hiring  committees  (at  UC Davis and Berkeley, in particular), are encouraged by the  Administration  to  use  the  rubrics,  establish  a  cutoff  and  eliminate  candidates  who  score  below  the  cutoff  as  a  first  step  in  the  hiring  process  for  all  hires.  In  this  way  Diversity Statements diminish the value of mathematical achievement as the key element in securing a position at a UC Mathematics Department.

Mandatory  Diversity  Statements  undermine  Faculty  Governance. Should the use of scored diversity statements become required as the first step in the hiring process, this opens  the  way  for  Administrators,  who  have  no  professional knowledge of mathematics, to exert primary control over  the  hiring  of  mathematicians.  And  indeed,  testing  the  waters,  small  scale  pilot  programs  have  already  been  implemented at various UC schools requiring the first cut on hiring to be based on such scored diversity statements.

We applaud Abigail Thompson for her courageous leadership in bringing this issue to the attention of the broader Mathematics Community. As she says in her essay:

``Mathematics has made progress over the past decades towards becoming a more welcoming, inclusive discipline.  We should continue to do all we can to reduce barriers to participation  in  this  most  beautiful  of  fields....  There  are  reasonable means to further this goal: encouraging students from all backgrounds to enter the mathematics pipeline, trying to ensure that talented mathematicians don't leave the profession, creating family-friendly policies, and sup-porting junior faculty at the beginning of their careers, for example.''

We  agree  wholeheartedly  with  these  sentiments.  It  is  important  to  strive  to  hire  faculty  that  will  make  the  atmosphere more welcoming to all. It is also important to recognize  and  help  reduce  various  difficulties  still  faced  by underrepresented groups. But as Abigail says, there are mistakes to avoid: mDS‘s are one of them.

Finally, we commend the Editorial Board at the Notices for  opening  up  the  discussion  on  this  very  important  matter.

*If you insert the following into a google search, the first thing which comes up is a pdf with the rubric for Berkeley:
\medskip
\\
\small\noindent{\texttt{rubric\_to\_assess\_candidate\_contributions\_to\_diversity\_equity\_and\_inclusion-1.pdf}}

\section*{S1 Appendix D: Amazon Mechanical Turk Questionnaire}

We are interested in gathering demographic information about people who signed a high profile public letter to an academic/professional society. Immediately below, you will see the way a person signed the letter.

\medskip
\noindent {[public signature text information]}

\medskip
\noindent We ask you to find certain demographic information about the person above. To find this information, you might use:
\begin{itemize}
\item    Wikipedia
\item    Google searches
\item    The Mathematics Genealogy Project
\item    any other resources you find helpful
\end{itemize}

\medskip
\noindent 1. The information above needs to be separated into a person's name and professional affiliation. Please enter the person's name as they have written it above. That is, separate the person's name from all other information, and enter it here. If there are typos or extra spaces, please clean these up.

\medskip
\noindent {[free text entry]}

\medskip
\noindent 2. The information above needs to be separated into a person's name and professional affiliation. Please enter the person's professional affiliation. That is, separate the affiliation from all other information and enter it here. This should be the name of an educational institution or a company ONLY. If the person has given other information (for instance, title, academic department, professional specialization, honors/awards, random geographic info that is not part of the company's or academic institution's name) please ignore it in answering this question. If the person has listed multiple affiliations, enter only the first one. If the person has not listed an affiliation (just a name) then see if you can locate the person's affiliation (by Googling) and enter it here. If you cannot determine their affiliation with confidence, please leave this question blank.

\medskip
\noindent {[free text entry]}

\medskip
\noindent 3. Please try to locate web information associated with the person. This might be their own personalized web site and/or the web site of a department, college/university, or company. Please enter at most one website, even if you use more in answering other questions below. If you cannot locate any web information, please leave this question blank.

\medskip
\noindent {[free text entry]}

\medskip
\noindent 4. Please try to locate an email address associated with the person. A professional email address (college/university, company) is preferred. If you cannot locate an email address, please leave this question blank.

\medskip
\noindent {[free text entry]}

\medskip
\noindent 5. What do you think the person's gender is? In answering this question, you might use their name, and/or any pictures you find of them, and/or any textual information you find referring to them with gendered pronouns.
\begin{itemize}
\item    Woman
\item    Man
\item    Binary man/woman choice does not apply (nonbinary, gender nonconconforming)
\item     Cannot confidently determine (insufficient time/information)
\end{itemize}

\medskip
\noindent 6. An ethnic group is a category of people who identify with each other based on similarities such as common ancestral, linguistic, social, cultural or national experiences. What is the person's primary ethnic background?
\begin{itemize}
\item     American Indian or Alaska Native. A person having origins in any of the original peoples of North and South America (including Central America), and who maintains tribal affiliation or community attachment.
 \item    Black or African American. A person having origins in any of the black racial groups of Africa.
\item     Asian. A person having origins in any of the original peoples of the Far East, Southeast Asia, or the Indian subcontinent including, for example, Cambodia, China, India, Japan, Korea, Malaysia, Pakistan, the Philippine Islands, Thailand, and Vietnam.
 \item    Latinx. A person of Cuban, Mexican, Puerto Rican, South or Central American origin, or similar.
 \item    Native Hawaiian or Other Pacific Islander. A person having origins in any of the original peoples of Hawaii, Guam, Samoa, or other Pacific Islands.
\item     Middle East or North Africa. A person having origins in locations such as Algeria, Morocco, Egypt, Lebanon, or Syria.
\item     White. A person having origins in Europe.
\item     Other (not listed above).
 \item    Cannot confidently determine (insufficient time/information).
 \end{itemize}
 
\medskip
\noindent 7. Based on the person's affiliation as given above (and, as necessary, based on other information you find) does the person have an affiliation with higher education (student or employee at a college, university, or other post-secondary educational institution)? Note: please answer yes for a person who is retired or ``Emeritus'' from teaching in higher education.
\begin{itemize}
\item     Yes, the person is affiliated with higher education.
 \item    No, the person is not affiliated with higher education.
 \item    Cannot confidently determine (insufficient time/information).
\end{itemize}

\medskip
\noindent \textbf{If the answer to question 7 above is NO or CANNOT DETERMINE, please scroll down to the bottom of this form and submit it without answering any further questions. If the answer to question 7 is YES, please continue.}

\medskip
\noindent 8. We would like to know a little bit more about the person's college/university. In particular we'd like to know if it is in the United States, and if so, its degree of research intensiveness. As for research intensiveness, please see this Wikipedia page:

\medskip
\noindent \url{https://en.wikipedia.org/wiki/List\_of\_research\_universities\_in\_the\_United\_States}

\medskip
\noindent A college/university may be in the first list on that page as ``R1: Doctoral Universities â Very high research activity,'' or in the second list on that page as ``R2: Doctoral Universities â High research activity,'' or on neither list. Choose the appropriate option below.
\begin{itemize}
\item     The institution is in the United States and is on the R1 list.
\item     The institution is in the United States and is on the R2 list.
\item     The institution is in the United States but is on neither the R1 list nor the R2 list.
\item     The institution is not in the United States.
 \item    Cannot confidently determine (insufficient time/information).
 \end{itemize}
 
 \medskip
\noindent 9. If you selected NOT IN THE UNITED STATES in question 8 above, please type the full name of the country where the institution is located. Otherwise, please leave this question blank.

\medskip
\noindent {[free text entry]}

\medskip
\noindent 10. We would like to know a little bit more about the person's role/title at their college/university. Choose the appropriate option below.
\begin{itemize}
\item     The person is a retired professor (they may or may not have the title Emeritus).
\item     Their title is Professor (or an international equivalent).
 \item    Their title is Associate Professor (or an international equivalent).
 \item    Their title is Assistant Professor (or an international equivalent).
 \item    The person is an instructor who is not eligible for academic tenure. For instance, their title is Instructor or Lecturer or Postdoctoral Fellow, or it contains one of the following phrases: ``NTT'', ``non-tenure track,'' ``visiting'', or similar.
\item     The person is a graduate student (earning master's degree or PhD).
\item     The person is an undergraduate student (earning bachelor's degree or similar).
 \item    The person is staff at the institution (they are not a student nor are they any of the faculty types listed above).
 \item    Other (none of the choices above).
 \item    Cannot confidently determine (insufficient time/information).
 \end{itemize}

\medskip
\noindent 11. If you chose STAFF, OTHER, or CANNOT DETERMINE for question 10, please skip this question. Otherwise, we would like to know a little bit more about the person's academic field. This might be based on their title, academic department, degree program, or other information. Choose the appropriate option below.
\begin{itemize}
\item     Mathematics or Applied Mathematics.
 \item    Statistics or Data Science.
 \item    Computer Science, Computer Engineering, or similar.
 \item    Mathematics Education (this means that the person's research and/or studies pertain to how best to teach mathematics).
 \item    Other (none of the choices above).
 \item    Cannot confidently determine (insufficient time/information).
 \end{itemize}

\medskip
\noindent 12. If in question 10 you chose GRADUATE STUDENT, UNDERGRADUATE STUDENT, STAFF, OTHER, or CANNOT DETERMINE, please skip this question. Otherwise, for question 8, you indicated one of the first five choices (some type of professor or other instructor). Determine the year that person earned a PhD degree. You might find this on their web page, their curriculum vitae, or in the Mathematics Genealogy Project. Please enter the Ph.D. year as a four-digit number. If you cannot find this information, or if you believe the person does not have a Ph.D., please leave this question blank.

\medskip
\noindent{[free text entry]}
\end{document}
